# Supplementary material for: Programmable Assembly of Multistranded Helices in Water
Source: Nat Commun. 2025 Dec 11;16:10955. doi: 10.1038/s41467-025-67227-0 (PMC12698662; doi:10.1038/s41467-025-67227-0)
Supplement: Supplementary file 2 — Supplementary Data 1 [file 41467_2025_67227_MOESM2_ESM.xlsx]

## Sheet: (1)2
Cartesian coordinates for double helix (1)2
Atom	X	Y	Z
N	-3.0103	-1.95438	-7.46525
C	8.35652	-0.213468	1.0538
N	-4.24858	2.58103	7.16168
C	-5.06082	-3.79095	4.0552
C	-5.92054	-3.67265	5.15322
H	-6.97278	-3.42329	5.04792
N	-5.46623	-3.87603	6.40405
C	-4.17066	-4.1989	6.64387
C	-3.27806	-4.32812	5.59418
C	-3.71316	-4.12451	4.28909
H	-3.02563	-4.22445	3.45095
C	-5.55557	-3.563	2.75088
C	-5.96475	-3.3592	1.62356
C	-6.40388	-3.10576	0.305387
C	-7.77045	-2.98231	0.0332516
H	-8.53496	-3.09246	0.797379
N	-8.19734	-2.73319	-1.22352
C	-7.33999	-2.58913	-2.25221
H	-7.773	-2.39112	-3.22872
C	-5.9588	-2.70331	-2.04527
C	-5.48792	-2.96287	-0.750561
H	-4.41994	-3.05484	-0.564397
C	-5.07068	-2.54192	-3.13277
C	-4.29596	-2.39214	-4.05823
C	-3.38836	-2.19701	-5.12353
C	-3.86456	-2.14828	-6.4381
H	-4.91314	-2.27829	-6.69005
C	-1.68761	-1.79178	-7.27072
H	-1.07825	-1.6379	-8.15686
C	-1.14545	-1.83141	-5.97769
C	-2.0123	-2.03702	-4.89297
C	0.24297	-1.65083	-5.79771
C	1.43862	-1.47731	-5.63959
C	2.82738	-1.2679	-5.46577
C	3.6803	-1.21758	-6.58872
H	3.25999	-1.34112	-7.58633
C	5.04815	-1.01622	-6.41098
C	5.58179	-0.862122	-5.13209
H	6.65191	-0.70802	-4.99956
C	4.73902	-0.901807	-4.00037
C	3.35983	-1.10777	-4.17371
H	2.70208	-1.14493	-3.30705
C	5.28176	-0.729076	-2.70389
C	5.76826	-0.562512	-1.59812
C	6.36298	-0.3693	-0.32753
C	7.76847	-0.400829	-0.196157
H	8.38347	-0.574154	-1.0789
C	7.56847	0.0050561	2.1838
H	8.03312	0.148172	3.15841
C	6.16262	0.0452619	2.06871
C	5.56527	-0.142771	0.809411
C	5.36198	0.27814	3.21351
C	4.68715	0.488869	4.20699
C	3.91062	0.738007	5.36421
C	4.50473	0.699074	6.64471
H	5.56808	0.477268	6.7322
C	3.73497	0.940958	7.7814
C	2.37581	1.2327	7.67031
H	1.77864	1.42764	8.5598
C	1.77214	1.28863	6.3968
C	2.54033	1.03298	5.24787
H	2.0747	1.06812	4.2643
C	0.399837	1.61389	6.27328
C	-0.779634	1.90365	6.17641
C	-2.15164	2.21592	6.0747
C	-2.93021	2.30015	7.23588
H	-2.51643	2.15825	8.23044
C	-4.86896	2.78646	5.98386
H	-5.93286	3.00355	6.01809
C	-4.14406	2.73219	4.78515
C	-2.7736	2.44095	4.83319
C	-4.80867	2.97216	3.5604
C	-5.37953	3.1889	2.50844
C	-6.04344	3.43154	1.28493
C	-7.4408	3.49421	1.25902
H	-8.05119	3.38297	2.15081
N	-8.09343	3.7161	0.0982861
C	-7.43867	3.88043	-1.06697
H	-8.045	4.05217	-1.952
C	-6.03786	3.84106	-1.10615
C	-5.33476	3.61139	0.0852295
H	-4.24736	3.57647	0.0819488
C	-5.36932	4.03196	-2.33659
C	-4.79249	4.20198	-3.39423
N	-4.22449	4.51686	-7.00236
C	-2.8862	4.71949	-7.07801
C	-2.1205	4.77121	-5.92484
H	-1.05069	4.94841	-6.00853
C	-2.72771	4.60598	-4.68541
H	-2.14318	4.64534	-3.76812
C	-4.11823	4.38917	-4.62233
C	-4.84498	4.35374	-5.81783
H	-5.92122	4.20663	-5.843
H	-2.47225	4.84116	-8.07603
H	5.71028	-0.980102	-7.27588
H	9.44198	-0.235324	1.15401
H	4.48121	-0.114114	0.713562
H	-1.62075	-2.07227	-3.87838
H	-2.19221	2.39287	3.91481
H	4.19657	0.910069	8.76862
H	-3.89692	-4.355	7.68416
H	-2.24553	-4.59579	5.80706
N	3.01009	1.95413	-7.4695
C	-8.3541	0.21523	1.05463
N	4.24998	-2.58409	7.16121
C	5.05537	3.79256	4.05205
C	5.91435	3.67357	5.15052
H	6.96661	3.42407	5.04573
N	5.45923	3.87603	6.40125
C	4.16348	4.19861	6.64035
C	3.27161	4.32861	5.5901
C	3.70758	4.12609	4.28515
H	3.02071	4.22658	3.44651
C	5.5509	3.56505	2.74799
C	5.96048	3.36122	1.62085
C	6.39989	3.10714	0.302967
C	7.7665	2.98483	0.0308742
H	8.5309	3.09626	0.794929
N	8.19373	2.73552	-1.22578
C	7.33662	2.5901	-2.25431
H	7.76966	2.392	-3.2308
C	5.95534	2.70335	-2.04737
C	5.48403	2.96309	-0.752949
H	4.41601	3.05506	-0.566883
C	5.06801	2.54164	-3.13534
C	4.29484	2.39218	-4.06211
C	3.38798	2.197	-5.12796
C	3.86436	2.14833	-6.44244
H	4.91298	2.27841	-6.69427
C	1.68742	1.79138	-7.27504
H	1.0781	1.63741	-8.16119
C	1.14511	1.83073	-5.98203
C	2.01206	2.0364	-4.8974
C	-0.243104	1.64987	-5.80172
C	-1.4385	1.47617	-5.64204
C	-2.82729	1.26776	-5.4681
C	-3.6797	1.21858	-6.59151
H	-3.25862	1.34179	-7.58882
C	-5.04785	1.01898	-6.41454
C	-5.5822	0.865698	-5.13586
H	-6.6526	0.713349	-5.00381
C	-4.73989	0.903739	-4.00374
C	-3.36029	1.10774	-4.17629
H	-2.70274	1.1429	-3.3094
C	-5.28348	0.731132	-2.70759
C	-5.77035	0.564452	-1.60203
C	-6.36325	0.370725	-0.330667
C	-7.76845	0.402363	-0.196515
H	-8.38515	0.575857	-1.07805
C	-7.56384	-0.0028994	2.1831
H	-8.02653	-0.145185	3.15875
C	-6.15825	-0.0438575	2.06514
C	-5.56332	0.143726	0.804696
C	-5.35616	-0.277208	3.2088
C	-4.68207	-0.489065	4.20254
C	-3.90728	-0.739641	5.36054
C	-4.50309	-0.700066	6.64016
H	-5.56625	-0.476447	6.72646
C	-3.7353	-0.943612	7.77784
C	-2.37644	-1.23745	7.66848
H	-1.78099	-1.43368	8.55885
C	-1.77107	-1.29371	6.3958
C	-2.53738	-1.03668	5.24596
H	-2.07061	-1.07234	4.26301
C	-0.398953	-1.61996	6.27333
C	0.780535	-1.90936	6.17579
C	2.1529	-2.22025	6.07402
C	2.93121	-2.30472	7.23531
H	2.51692	-2.16442	8.22989
C	4.87077	-2.78798	5.98338
H	5.93473	-3.00427	6.01762
C	4.14617	-2.73333	4.78442
C	2.7754	-2.44354	4.8324
C	4.8114	-2.97209	3.55971
C	5.38296	-3.18806	2.50795
C	6.04691	-3.43004	1.28426
C	7.44432	-3.49221	1.25775
H	8.05521	-3.38073	2.14917
N	8.09654	-3.71389	0.0967385
C	7.4415	-3.87763	-1.06841
H	8.0476	-4.04884	-1.95374
C	6.04072	-3.83848	-1.10704
C	5.33796	-3.60974	0.0846832
H	4.25055	-3.57547	0.0817235
C	5.37197	-4.02921	-2.33738
C	4.79565	-4.19968	-3.39523
N	4.22818	-4.51751	-7.00327
C	2.89007	-4.72149	-7.07879
C	2.12437	-4.77272	-5.9256
H	1.05472	-4.95098	-6.00909
C	2.73141	-4.60593	-4.68633
H	2.14681	-4.64508	-3.76905
C	4.12172	-4.38789	-4.62334
C	4.84847	-4.35269	-5.81887
H	5.92464	-4.20477	-5.84394
H	2.47639	-4.84474	-8.07674
H	-5.70953	0.98377	-7.27981
H	-9.43934	0.237406	1.15693
H	-4.47946	0.114852	0.706518
H	1.62053	2.07144	-3.88272
H	2.19392	-2.39564	3.91403
H	-4.19824	-0.912163	8.76445
H	3.8887	4.3537	7.6805
H	2.23892	4.59602	5.80257
C	-9.57184	3.77121	0.12468
H	-9.87821	4.60237	0.768104
H	-9.93655	3.9242	-0.892824
H	-9.95083	2.826	0.527525
C	-9.65407	-2.63808	-1.46766
H	-10.075	-3.64949	-1.4589
H	-10.1054	-2.03777	-0.671941
H	-9.8186	-2.1683	-2.43978
C	5.02495	-4.50151	-8.24893
H	5.21038	-5.53573	-8.56012
H	4.45948	-3.97393	-9.02206
H	5.97355	-3.99387	-8.05653
C	9.57495	-3.7693	0.122406
H	9.93883	-3.92564	-0.894919
H	9.95428	-2.82286	0.521957
H	9.88155	-4.59849	0.76826
C	-6.39565	-3.76931	7.54835
H	-7.31557	-3.28419	7.21467
H	-6.61276	-4.77739	7.91841
H	-5.91759	-3.17895	8.33633
C	-3.56026	-1.9229	-8.83894
H	-2.75667	-1.67227	-9.53417
H	-3.97105	-2.91075	-9.07217
H	-4.35256	-1.16828	-8.88388
C	3.56039	1.9214	-8.843
H	2.75754	1.66835	-9.53806
H	3.96986	2.90946	-9.07764
H	4.35382	1.16792	-8.88633
C	-5.02101	2.657	8.42138
H	-4.91452	1.70774	8.95676
H	-4.61987	3.47578	9.02766
H	-6.06986	2.84229	8.18164
C	6.38866	3.76963	7.54561
H	7.3036	3.27311	7.21491
H	6.61609	4.77848	7.90741
H	5.90579	3.19037	8.33876
C	9.65058	2.64162	-1.46949
H	10.0728	3.6522	-1.4459
H	10.1	2.02934	-0.681766
H	9.81541	2.18558	-2.44807
C	5.02216	-2.65987	8.42109
H	4.91802	-1.70951	8.95497
H	4.61875	-3.47636	9.02899
H	6.07063	-2.84812	8.18168
C	-5.02142	4.49978	-8.24788
H	-5.21002	5.53364	-8.55835
H	-4.45481	3.97427	-9.02156
H	-5.96857	3.98929	-8.05588

## Sheet: (2)2
Cartesian coordinates for double helix (2)2
Atom	X	Y	Z
N	-2.22294	-2.64134	-6.91395
C	9.12839	0.867237	0.981465
N	-3.5687	2.17933	7.30533
H	-4.7999	-4.00589	2.01621
C	-5.16666	-3.96492	0.993569
C	-6.49334	-4.27494	0.742252
H	-7.1966	-4.56113	1.51977
N	-6.97568	-4.24709	-0.523714
C	-6.19122	-3.91483	-1.56746
H	-6.65296	-3.9241	-2.55097
C	-4.84415	-3.59136	-1.37173
C	-4.32968	-3.61748	-0.0599065
H	-3.28348	-3.37212	0.115205
C	-4.03796	-3.2592	-2.48443
C	-3.32955	-2.99749	-3.43827
C	-2.50347	-2.70958	-4.54827
C	-2.99856	-2.90599	-5.84421
H	-3.99871	-3.28092	-6.0411
C	-0.961732	-2.18176	-6.78563
H	-0.412317	-1.99963	-7.70494
C	-0.404063	-1.96977	-5.5171
C	-1.19228	-2.23772	-4.38576
C	0.919532	-1.49255	-5.40896
C	2.06458	-1.08278	-5.32656
C	3.39368	-0.599959	-5.258
C	4.12566	-0.378544	-6.44537
H	3.6655	-0.598109	-7.4081
C	5.42865	0.110113	-6.37699
C	6.0249	0.369448	-5.1439
H	7.04674	0.743493	-5.09404
C	5.31078	0.140429	-3.94717
C	3.98883	-0.333408	-4.01186
H	3.42272	-0.491317	-3.09562
C	5.92682	0.364365	-2.69173
C	6.4757	0.520483	-1.61407
C	7.1105	0.669179	-0.356553
C	8.51695	0.753364	-0.266082
H	9.11601	0.728828	-1.17547
C	8.3647	0.921131	2.1455
H	8.84508	1.02298	3.11788
C	6.95515	0.858785	2.07021
C	6.33692	0.718503	0.816841
C	6.16595	0.980869	3.23965
C	5.49655	1.15777	4.24379
C	4.73019	1.36166	5.41778
C	5.35493	1.38334	6.68517
H	6.43501	1.25591	6.75027
C	4.59424	1.56258	7.8387
C	3.21176	1.71632	7.76013
H	2.61541	1.84744	8.66216
C	2.57482	1.70484	6.49975
C	3.33816	1.53422	5.33121
H	2.84706	1.53169	4.35929
C	1.16949	1.84484	6.40672
C	-0.0423613	1.9405	6.3232
C	-1.44602	2.02979	6.22031
C	-2.22568	2.11042	7.38343
H	-1.79021	2.1215	8.37883
C	-4.217	2.16179	6.12244
H	-5.30083	2.22563	6.15537
C	-3.49794	2.08978	4.9234
C	-2.09721	2.02282	4.97608
C	-4.19752	2.09366	3.69486
C	-4.81154	2.11864	2.64455
C	-5.52215	2.20041	1.42491
C	-6.92105	2.2204	1.44229
H	-7.49486	2.16056	2.36333
N	-7.62121	2.33773	0.296577
C	-7.00103	2.43052	-0.90405
H	-7.64497	2.53221	-1.77365
C	-5.61777	2.40774	-0.980785
C	-4.86469	2.2903	0.181217
H	-3.77677	2.27601	0.142177
H	-5.14259	2.49399	-1.95497
H	5.99182	0.279001	-7.2946
H	10.2148	0.92393	1.04603
H	5.25239	0.657794	0.752886
H	-0.788053	-2.08127	-3.38794
H	-1.51824	1.96537	4.05678
H	5.08479	1.57635	8.81198
N	2.82338	2.6962	-6.51672
C	-9.24878	-1.18608	-0.0501134
N	3.50792	-1.78528	6.1534
H	4.38377	3.81183	2.68457
C	4.85776	3.78411	1.70628
C	6.20987	4.06833	1.60659
H	6.83152	4.31891	2.46224
N	6.82486	4.05708	0.399333
C	6.14946	3.7698	-0.730659
H	6.71422	3.79097	-1.65855
C	4.78219	3.47426	-0.688755
C	4.13097	3.48073	0.561022
H	3.0674	3.25531	0.618017
C	4.09401	3.18976	-1.89072
C	3.4912	2.96902	-2.92436
C	2.80175	2.72122	-4.13342
C	3.45968	2.93296	-5.35244
H	4.48139	3.29588	-5.41399
C	1.55081	2.25145	-6.55759
H	1.1214	2.09032	-7.54237
C	0.833059	2.02585	-5.37445
C	1.47418	2.26627	-4.1471
C	-0.495586	1.55594	-5.44776
C	-1.64033	1.14438	-5.53023
C	-2.96073	0.647777	-5.65406
C	-3.50994	0.419634	-6.93535
H	-2.91991	0.652067	-7.82122
C	-4.79969	-0.0931437	-7.05653
C	-5.55984	-0.375595	-5.92258
H	-6.5696	-0.772534	-6.02098
C	-5.0305	-0.138745	-4.63483
C	-3.72507	0.367672	-4.50722
H	-3.30308	0.544004	-3.51914
C	-5.80334	-0.399479	-3.47605
C	-6.46579	-0.604582	-2.47281
C	-7.17962	-0.820451	-1.26842
C	-8.58146	-0.98824	-1.25851
H	-9.133	-0.957411	-2.19738
C	-8.55044	-1.2217	1.15584
H	-9.07694	-1.37656	2.09672
C	-7.14777	-1.05859	1.16132
C	-6.47235	-0.85871	-0.0545863
C	-6.39879	-1.09611	2.36249
C	-5.70071	-1.12592	3.3619
C	-4.86923	-1.15516	4.50853
C	-5.42321	-1.10471	5.80604
H	-6.50466	-1.04903	5.92551
C	-4.59042	-1.13035	6.92416
C	-3.20649	-1.20122	6.77804
H	-2.55725	-1.23088	7.65239
C	-2.63817	-1.24749	5.48615
C	-3.47351	-1.22512	4.35535
H	-3.03632	-1.25832	3.35873
C	-1.23142	-1.3127	5.33191
C	-0.0186189	-1.36943	5.21939
C	1.3816	-1.50149	5.09649
C	2.1745	-1.60529	6.24866
H	1.75623	-1.5733	7.25096
C	4.13573	-1.85723	4.96226
H	5.20975	-2.0177	4.98059
C	3.40337	-1.76316	3.77174
C	2.0146	-1.57338	3.84306
C	4.06025	-1.91866	2.52814
C	4.58729	-2.13336	1.45205
C	5.16827	-2.42484	0.195879
C	6.56233	-2.44161	0.0610589
H	7.23125	-2.24665	0.894628
N	7.13254	-2.72267	-1.12499
C	6.38503	-3.00571	-2.22083
H	6.93282	-3.22917	-3.13297
C	5.00386	-3.01688	-2.1411
C	4.38088	-2.71779	-0.933849
H	3.29552	-2.72213	-0.848652
H	4.4268	-3.27066	-3.02714
H	-5.22261	-0.265101	-8.04612
H	-10.3314	-1.3116	-0.0484213
H	-5.39155	-0.731815	-0.0564314
H	0.944989	2.09749	-3.21157
H	1.4265	-1.50291	2.93011
H	-5.02723	-1.10661	7.92271
C	-9.0965	2.41843	0.35672
H	-9.38675	3.47339	0.418363
H	-9.51107	1.96772	-0.54849
H	-9.44499	1.88142	1.24244
C	-8.3808	-4.63851	-0.767507
H	-8.43341	-5.73147	-0.829857
H	-8.99545	-4.28077	0.0629071
H	-8.71531	-4.19262	-1.70714
C	8.60502	-2.72321	-1.25262
H	8.8926	-1.99678	-2.01997
H	9.04516	-2.45375	-0.290162
H	8.93191	-3.7258	-1.54761
C	-2.75665	-2.897	-8.27005
H	-2.33709	-2.15955	-8.95939
H	-2.46329	-3.90768	-8.57472
H	-3.84586	-2.81526	-8.24055
C	3.52724	2.96635	-7.7899
H	3.19316	2.24258	-8.53782
H	3.28226	3.98399	-8.11388
H	4.60314	2.87454	-7.62362
C	-4.36562	2.29421	8.54657
H	-3.74892	1.97962	9.39149
H	-4.67181	3.33903	8.66941
H	-5.24784	1.65339	8.4589
C	8.25934	4.40755	0.319993
H	8.35403	5.49933	0.325945
H	8.77383	3.98231	1.18599
H	8.67286	4.00015	-0.605455
C	4.2931	-1.97964	7.39328
H	3.84002	-1.39004	8.19407
H	4.27384	-3.04451	7.65118
H	5.32082	-1.65422	7.21562

## Sheet: (2)3
Cartesian coordinates for triple helix (2)3
Atom	X	Y	Z
N	13.4167	4.67179	14.8732
C	6.06048	16.8238	13.1825
C	12.2054	13.0112	0.65616
H	11.9083	4.4981	11.8833
C	12.2002	4.91294	12.8453
C	13.0505	4.18619	13.6606
H	13.4556	3.21489	13.3871
C	12.9776	5.86478	15.3152
H	13.3102	6.17725	16.3008
C	12.1238	6.64584	14.5264
C	11.7274	6.14982	13.2696
C	11.6857	7.90105	15.008
C	11.312	8.98369	15.4189
C	10.8315	10.2219	15.9045
C	10.9713	10.5335	17.2632
N	10.4707	11.686	17.753
C	9.84077	12.5816	16.9661
H	9.46194	13.4778	17.4492
C	9.68251	12.3408	15.5939
C	10.1909	11.1433	15.0619
H	10.0809	10.9277	14.001
C	9.01319	13.2892	14.7921
C	8.41496	14.1011	14.1079
C	7.69127	15.0352	13.3293
C	6.79705	15.9287	13.9549
H	6.69295	15.9108	15.0388
C	6.21073	16.8553	11.7978
H	5.6377	17.5617	11.1987
C	7.12043	15.9832	11.161
C	7.85204	15.066	11.9327
C	7.29365	16.0434	9.75717
C	7.43114	16.127	8.54817
C	7.54467	16.263	7.14338
C	6.67424	17.137	6.45537
H	5.9276	17.6975	7.01732
C	6.77342	17.273	5.07186
C	7.73157	16.5569	4.35468
H	7.80552	16.6666	3.27365
C	8.61451	15.6844	5.02677
C	8.51327	15.5403	6.42204
H	9.18813	14.8668	6.9478
C	9.59001	14.9659	4.29325
C	10.4169	14.3616	3.63155
C	11.3716	13.6755	2.84205
C	11.264	13.681	1.43391
H	10.4353	14.2094	0.964595
C	13.2672	12.3363	1.25345
H	14.0067	11.8167	0.645693
C	13.393	12.33	2.65944
C	12.4387	12.9921	3.44958
C	14.4892	11.6732	3.26751
C	15.4541	11.1219	3.76836
C	16.5616	10.4472	4.32342
C	17.1861	9.42949	3.58757
H	16.861	9.14518	2.59123
N	18.2379	8.75923	4.09871
C	18.8837	7.70895	3.28117
C	18.7339	9.03289	5.3223
H	19.585	8.44318	5.65106
C	18.1655	10.0468	6.10332
C	17.0647	10.7552	5.59857
H	16.6027	11.5401	6.19351
C	18.708	10.3316	7.3772
C	19.1783	10.5813	8.47108
N	21.1559	10.2459	11.5396
C	22.1497	9.31225	12.1104
C	20.801	11.3462	12.2459
C	19.8924	12.2504	11.7216
H	19.63	13.1327	12.3005
C	19.3376	12.0218	10.4682
H	18.6204	12.72	10.0404
C	19.7137	10.8722	9.74607
C	20.6409	9.99585	10.3202
H	20.9856	9.09733	9.8162
H	21.2705	11.4668	13.2191
H	5.36879	17.5145	13.6643
H	8.55028	14.3837	11.4511
H	11.056	6.73498	12.644
H	12.5249	12.9739	4.53446
H	6.09939	17.9454	4.54018
H	12.1103	13.0146	-0.429438
H	22.0271	8.33354	11.6398
H	21.9855	9.23895	13.189
H	23.1545	9.70069	11.9093
H	18.1359	7.27258	2.61385
H	19.2927	6.94515	3.94747
H	19.6881	8.16706	2.69463
C	14.3152	3.86032	15.7211
H	13.8011	2.93051	15.9872
H	14.5576	4.42571	16.6237
H	15.2255	3.63459	15.1562
H	11.4549	9.8677	17.9722
C	10.5683	11.9496	19.2063
H	11.4806	11.4853	19.5881
H	9.69016	11.5153	19.6972
H	10.5935	13.03	19.3676
N	4.20538	13.8416	14.1905
C	9.19089	10.8927	1.14118
C	18.7044	7.50618	11.5822
H	6.34793	11.2744	14.4319
C	5.75667	12.0559	13.9604
C	4.9657	12.8712	14.7529
H	4.90698	12.7787	15.8345
C	4.19933	14.0484	12.859
H	3.55437	14.8398	12.4876
C	4.98592	13.2594	12.0126
C	5.7767	12.2424	12.5835
C	4.97507	13.5024	10.6205
C	4.98558	13.7081	9.42133
C	5.00753	13.9287	8.02535
C	4.10418	14.8321	7.44847
H	3.37466	15.3872	8.03099
N	4.10373	15.0335	6.11636
C	4.96577	14.3978	5.29499
C	5.90348	13.4931	5.80857
C	5.9174	13.2599	7.19521
H	6.63162	12.5597	7.62365
C	6.80638	12.8448	4.94126
C	7.60376	12.2968	4.2
C	8.51837	11.6313	3.35072
C	8.29811	11.5825	1.95747
H	7.42825	12.0813	1.53233
C	10.2979	10.2459	1.68637
H	10.9908	9.70267	1.04513
C	10.5356	10.2948	3.07712
C	9.64287	10.9969	3.90393
C	11.6527	9.62773	3.637
C	12.6084	9.03649	4.11027
C	13.7209	8.31084	4.60406
C	14.2935	7.29396	3.80938
H	13.8741	7.08212	2.82664
C	15.3856	6.56698	4.28054
C	15.9262	6.83784	5.53527
H	16.7822	6.27268	5.90398
C	15.3701	7.85482	6.34346
C	14.2649	8.58712	5.87114
H	13.8321	9.37327	6.48778
C	15.9395	8.11144	7.61524
C	16.4801	8.27087	8.6974
C	17.1304	8.392	9.9499
C	18.0757	7.41808	10.3422
H	18.3028	6.59217	9.66911
C	18.4161	8.55929	12.4477
H	18.8958	8.62367	13.4236
C	17.4906	9.55105	12.061
C	16.8464	9.46266	10.8135
C	17.2192	10.6341	12.9294
C	17.0114	11.5659	13.6867
C	16.7605	12.6321	14.5748
C	17.26	12.5765	15.8847
H	17.8497	11.7412	16.2509
N	17.0237	13.5789	16.7533
C	17.5988	13.5096	18.1149
C	16.2973	14.6644	16.4132
H	16.1624	15.425	17.1766
C	15.7674	14.7795	15.1229
C	16.0069	13.7537	14.1946
H	15.6029	13.825	13.1869
C	14.9969	15.9134	14.7795
C	14.3202	16.8771	14.4742
C	13.5454	18.0017	14.1091
C	13.3505	18.3677	12.7622
H	13.8058	17.776	11.9698
C	12.5823	19.487	12.465
H	12.4212	19.8045	11.4375
C	12.0123	20.2215	13.4922
N	12.2073	19.8588	14.7834
C	11.6367	20.695	15.861
C	12.9499	18.7815	15.1058
H	13.0642	18.5637	16.1641
H	19.4189	6.73908	11.88
H	15.8175	5.78113	3.66042
H	16.1238	10.2222	10.5205
H	11.4072	21.109	13.3267
H	9.82226	11.0489	4.97633
H	9.02134	10.8575	0.0652628
H	6.392	11.612	11.9443
H	10.6654	21.0756	15.5347
H	12.321	21.5285	16.0559
H	11.5229	20.0855	16.7607
H	17.8357	12.4683	18.3455
H	16.8658	13.8999	18.8267
H	18.5088	14.119	18.1399
C	3.34631	14.676	15.0572
H	3.11921	15.6102	14.5376
H	3.87883	14.8798	15.9906
H	2.41974	14.1293	15.2662
H	4.884	14.6186	4.2345
C	3.14075	15.9843	5.5194
H	2.49094	15.437	4.82885
H	3.69849	16.7554	4.97745
H	2.54928	16.4363	6.31815
N	7.86339	8.02107	3.1484
C	16.3399	6.74855	14.6892
C	8.59772	18.8664	15.1751
H	6.22809	9.57062	5.6312
C	7.01424	9.00137	5.14107
C	6.9079	8.74095	3.78462
H	6.07172	9.07631	3.17639
C	8.93869	7.54573	3.80638
H	9.65488	6.97148	3.22514
C	9.09661	7.77777	5.17676
C	8.11046	8.52563	5.85033
C	10.2245	7.25133	5.84681
C	11.1785	6.77983	6.4364
C	12.2808	6.22786	7.12692
C	13.0202	5.19713	6.53474
H	12.7827	4.78781	5.55712
N	14.0711	4.65575	7.18536
C	14.4495	5.07922	8.40736
H	15.3056	4.5826	8.85464
C	13.7504	6.10809	9.05674
C	12.6518	6.68629	8.40116
H	12.0914	7.48844	8.87645
C	14.1698	6.53243	10.3345
C	14.5537	6.88736	11.4354
C	15.0082	7.25234	12.7243
C	15.9088	6.40901	13.4088
H	16.2618	5.498	12.9273
C	15.8907	7.91744	15.2991
H	16.2263	8.17864	16.302
C	15.0003	8.77931	14.6209
C	14.5624	8.44065	13.3298
C	14.557	9.9679	15.2496
C	14.1981	10.9796	15.8283
C	13.801	12.1378	16.5397
C	14.1845	12.2981	17.8907
H	14.7734	11.5197	18.3751
C	13.8066	13.4397	18.5929
C	13.0265	14.4216	17.9839
H	12.7187	15.3059	18.5406
C	12.6157	14.2676	16.6423
C	13.0248	13.1327	15.919
H	12.7295	13.0189	14.8772
C	11.7731	15.2346	16.0398
C	11.0162	16.0514	15.543
C	10.177	17.0298	14.9551
C	9.3832	17.8756	15.7606
H	9.3944	17.7486	16.8426
C	8.58961	19.04	13.7931
H	7.98494	19.822	13.3358
C	9.3729	18.198	12.975
C	10.1553	17.1877	13.5593
C	9.39081	18.3779	11.572
C	9.42235	18.5439	10.3649
C	9.45404	18.7297	8.96712
C	8.5498	19.6152	8.36025
H	7.81115	20.1753	8.92633
N	8.57273	19.8131	7.02831
C	9.44677	19.172	6.22359
H	9.39849	19.4031	5.16338
C	10.3721	18.2726	6.76445
C	10.3726	18.0511	8.15106
H	11.0859	17.3569	8.59029
C	11.2915	17.6182	5.91346
C	12.0929	17.0615	5.18678
C	15.0577	15.142	4.00623
H	15.9092	14.5769	4.37806
C	14.9031	15.3025	2.63881
N	13.8568	16.009	2.14739
C	13.7493	16.2204	0.688066
C	12.9415	16.5679	2.96352
H	12.1374	17.124	2.48924
C	13.0513	16.4422	4.35224
C	14.134	15.7078	4.87646
H	14.2402	15.5937	5.95392
H	14.1082	13.5603	19.6335
H	17.0391	6.09943	15.2157
H	13.8762	9.09726	12.7978
H	15.5964	14.8951	1.90756
H	10.7538	16.5318	12.9297
H	7.98707	19.5138	15.8042
H	8.2118	8.71725	6.91721
H	14.1397	15.3381	0.174508
H	14.3396	17.1038	0.418912
H	12.6996	16.3775	0.428428
C	7.62019	20.7617	6.41162
H	6.96079	21.1549	7.18809
H	7.03868	20.2305	5.65102
H	8.18773	21.5752	5.94814
C	7.69089	7.70396	1.71454
H	8.67087	7.50207	1.27535
H	7.22145	8.55767	1.21897
H	7.04992	6.81941	1.62773
C	14.8042	3.54099	6.54593
H	14.8494	3.72135	5.46843
H	14.2663	2.60801	6.74766
H	15.8114	3.49199	6.96693

## Sheet: (2)₃⊃G2
Cartesian coordinates for host-guest complex (2)₃⊃G2
Atom	X	Y	Z
N	12.6737	4.61181	13.5766
C	6.32026	17.0317	12.7955
C	12.2455	12.515	0.540377
H	11.0564	5.2323	10.7063
C	11.4228	5.40378	11.7159
C	12.2166	4.43803	12.3125
H	12.5044	3.51289	11.8191
C	12.3783	5.71813	14.2858
H	12.7765	5.77763	15.295
C	11.5917	6.72857	13.7244
C	11.102	6.56137	12.4134
C	11.305	7.90144	14.458
C	11.0364	8.94277	15.0253
C	10.6448	10.1869	15.5655
C	10.7724	10.4594	16.9339
N	10.3474	11.639	17.4326
C	9.80987	12.5973	16.6477
H	9.50613	13.5177	17.1385
C	9.66585	12.3907	15.2686
C	10.0932	11.1671	14.727
H	9.97782	10.9526	13.6642
C	9.08591	13.389	14.4584
C	8.5558	14.2234	13.7451
C	7.89332	15.1923	12.9559
C	6.99485	16.0905	13.5687
H	6.8378	16.0457	14.6455
C	6.53631	17.1011	11.4225
H	6.01629	17.8463	10.8218
C	7.44218	16.2154	10.7965
C	8.11321	15.2549	11.5689
C	7.656	16.3078	9.39961
C	7.80004	16.4277	8.1943
C	7.91534	16.5675	6.78991
C	7.10467	17.4966	6.09997
H	6.40464	18.1177	6.6578
C	7.20049	17.6108	4.71453
C	8.09035	16.8135	3.9953
H	8.15643	16.9005	2.91163
C	8.90676	15.8799	4.66905
C	8.81681	15.768	6.06663
H	9.43974	15.0474	6.59046
C	9.80449	15.0544	3.95017
C	10.5701	14.3352	3.33133
C	11.4803	13.5181	2.61894
C	11.3277	13.3026	1.23229
H	10.4856	13.7557	0.710957
C	13.3331	11.9461	1.19908
H	14.0596	11.3451	0.654041
C	13.5042	12.1612	2.58358
C	12.5657	12.9311	3.28962
C	14.6296	11.6375	3.26094
C	15.6164	11.2202	3.84225
C	16.7382	10.7153	4.5297
C	17.6053	9.81765	3.89483
H	17.4694	9.49994	2.86487
N	18.67	9.31075	4.55267
C	19.5602	8.37565	3.8298
C	18.9478	9.64121	5.82812
H	19.8258	9.1853	6.27593
C	18.132	10.5521	6.51466
C	17.0164	11.0859	5.85784
H	16.3713	11.7948	6.37246
C	18.4602	10.9288	7.8378
C	18.7662	11.2966	8.95686
N	20.3759	11.4032	12.2509
C	21.2528	10.5531	13.0838
C	19.9667	12.5988	12.7448
C	19.1296	13.4124	12.0013
H	18.8283	14.3764	12.4055
C	18.7023	12.9973	10.7438
H	18.0501	13.6284	10.1422
C	19.1438	11.7594	10.2387
C	19.9912	10.9775	11.0338
H	20.3776	10.017	10.7038
H	20.3434	12.8673	13.7288
H	5.62406	17.7226	13.2695
H	8.80506	14.5594	11.0973
H	10.4825	7.34139	11.9706
H	12.6874	13.0852	4.35941
H	6.56591	18.3218	4.18555
H	12.1147	12.3479	-0.528502
H	21.4993	9.64554	12.5283
H	20.7244	10.3019	14.01
H	22.1659	11.1107	13.3164
H	18.9461	7.61016	3.34567
H	20.2464	7.9176	4.54519
H	20.119	8.9404	3.07601
C	13.4863	3.54515	14.1986
H	12.8153	2.75271	14.549
H	14.0388	3.96663	15.0418
H	14.1773	3.1463	13.4506
H	11.184	9.74634	17.6423
C	10.4342	11.8721	18.8928
H	11.3146	11.3539	19.2805
H	9.52877	11.4734	19.3646
H	10.5109	12.9466	19.0746
N	5.9502	12.0242	15.559
C	9.08052	10.8166	1.97258
C	18.9031	7.07577	11.7098
H	7.38693	9.09326	14.7853
C	6.94178	10.0734	14.6277
C	6.52557	10.8084	15.7265
H	6.61814	10.4538	16.7502
C	5.75794	12.5476	14.3318
H	5.27209	13.519	14.2834
C	6.17034	11.8541	13.1911
C	6.7739	10.5899	13.3487
C	6.00058	12.4281	11.9126
C	5.90769	12.8964	10.7948
C	5.86375	13.3711	9.46571
C	4.96835	14.3802	9.09866
H	4.28106	14.8443	9.80079
N	4.91564	14.8085	7.81947
C	5.71125	14.295	6.86259
C	6.64489	13.2932	7.1695
C	6.72354	12.8341	8.4932
H	7.43571	12.0609	8.7821
C	7.46241	12.7653	6.14886
C	8.13954	12.2718	5.26333
C	8.87869	11.6104	4.25482
C	8.40332	11.5724	2.92625
H	7.50479	12.1268	2.6585
C	10.2346	10.1122	2.31167
H	10.7578	9.51818	1.56381
C	10.7439	10.1778	3.62558
C	10.0562	10.9267	4.59451
C	11.9398	9.50918	3.97678
C	12.9889	8.96586	4.27698
C	14.1948	8.30636	4.61297
C	14.8378	7.47239	3.67232
H	14.4118	7.36074	2.67614
C	15.9961	6.78314	4.02701
C	16.5311	6.90394	5.30805
H	17.4208	6.34339	5.593
C	15.9175	7.75634	6.25212
C	14.7547	8.46072	5.89267
H	14.2745	9.11664	6.61717
C	16.4593	7.88347	7.55335
C	16.93	7.96203	8.67548
C	17.4734	8.01871	9.98089
C	18.3852	7.03183	10.4176
H	18.6736	6.23313	9.73531
C	18.5385	8.09755	12.5836
H	18.9366	8.12774	13.5969
C	17.6472	9.10363	12.1533
C	17.1086	9.05327	10.8562
C	17.3248	10.1795	13.012
C	17.092	11.1264	13.7435
C	16.8212	12.2272	14.5807
C	17.2411	12.2082	15.9187
H	17.7765	11.369	16.3532
N	16.9917	13.2546	16.731
C	17.4838	13.2161	18.1263
C	16.3298	14.3499	16.3063
H	16.1812	15.147	17.0286
C	15.8814	14.433	14.9812
C	16.1357	13.3606	14.113
H	15.7951	13.4044	13.0807
C	15.1828	15.5843	14.5538
C	14.58	16.5783	14.1946
C	13.9017	17.7465	13.7762
C	13.7904	18.1	12.4169
H	14.2416	17.468	11.6535
C	13.1199	19.2667	12.0694
H	13.0282	19.5775	11.0313
C	12.5676	20.062	13.0604
N	12.6838	19.7119	14.3646
C	12.1371	20.6116	15.4033
C	13.3281	18.5884	14.7353
H	13.3851	18.3841	15.8008
H	19.5969	6.30379	12.0412
H	16.475	6.12679	3.30049
H	16.4089	9.81968	10.528
H	12.0398	20.9899	12.8551
H	10.4316	10.9663	5.61413
H	8.70359	10.7748	0.951122
H	7.10568	10.0378	12.4722
H	11.2058	21.0495	15.035
H	12.871	21.4006	15.6021
H	11.9525	20.0337	16.3121
H	17.5609	12.1735	18.4442
H	16.7793	13.759	18.7619
H	18.4679	13.6967	18.1603
C	5.55475	12.8195	16.7414
H	4.58609	13.2883	16.5457
H	6.31248	13.5917	16.9216
H	5.48083	12.1553	17.6057
H	5.58618	14.6867	5.85729
C	3.96978	15.8943	7.47957
H	2.95958	15.5821	7.76229
H	4.0181	16.082	6.40475
H	4.25307	16.7932	8.03831
N	6.08186	9.47882	4.88443
C	15.877	6.49408	14.1317
C	8.95123	18.9986	14.7798
H	5.42836	10.0496	8.12399
C	5.99304	9.74257	7.24618
C	5.41608	9.88208	5.99592
H	4.42256	10.2953	5.83871
C	7.31115	8.93546	4.96064
H	7.76985	8.62092	4.02696
C	7.9427	8.77813	6.19944
C	7.26737	9.19722	7.36192
C	9.22688	8.19445	6.28124
C	10.3108	7.66682	6.4432
C	11.5227	7.03351	6.79943
C	12.1293	6.09449	5.95699
H	11.7308	5.83188	4.98131
N	13.2355	5.43646	6.36181
C	13.8121	5.67034	7.55867
H	14.6942	5.08403	7.80081
C	13.264	6.6128	8.43975
C	12.1026	7.29829	8.04895
H	11.62	8.00547	8.72456
C	13.8405	6.8434	9.70588
C	14.2448	7.0482	10.8366
C	14.6794	7.2575	12.1657
C	15.4959	6.30205	12.8057
H	15.8195	5.41936	12.2557
C	15.4712	7.62998	14.8283
H	15.7752	7.7788	15.8637
C	14.6736	8.60673	14.1925
C	14.2735	8.40952	12.8616
C	14.2959	9.77931	14.8888
C	14.0023	10.7902	15.5044
C	13.6738	11.9529	16.2413
C	14.032	12.0574	17.6043
H	14.5513	11.2296	18.0858
C	13.7159	13.2088	18.3218
C	13.0239	14.2575	17.7168
H	12.7651	15.1493	18.2861
C	12.6391	14.1609	16.3625
C	12.9866	13.0143	15.6268
H	12.7067	12.9418	14.5769
C	11.8816	15.1905	15.7525
C	11.1911	16.0514	15.2341
C	10.4304	17.0758	14.6196
C	9.65896	17.9683	15.3953
H	9.62624	17.8456	16.4773
C	9.00369	19.1697	13.3985
H	8.46294	19.9846	12.9195
C	9.76869	18.284	12.6095
C	10.4658	17.2309	13.2243
C	9.85645	18.4648	11.2092
C	9.95007	18.638	10.0063
C	10.0286	18.8266	8.6105
C	9.19213	19.7635	7.98534
H	8.48684	20.3778	8.53737
N	9.24191	19.9445	6.65121
C	10.0746	19.2344	5.86231
H	10.0472	19.4498	4.79807
C	10.9372	18.2848	6.42277
C	10.9167	18.0894	7.81184
H	11.5883	17.3659	8.2674
C	11.8045	17.5536	5.57896
C	12.5501	16.9458	4.83377
C	15.4297	15.002	3.48419
H	16.3377	14.4931	3.79917
C	15.1196	15.0489	2.13476
N	14.0083	15.698	1.71013
C	13.7409	15.794	0.258681
C	13.172	16.3004	2.57762
H	12.3081	16.8062	2.15541
C	13.4347	16.2825	3.95209
C	14.5916	15.6188	4.40561
H	14.8303	15.6106	5.46752
H	13.9968	13.285	19.3721
H	16.5049	5.75434	14.6274
H	13.6462	9.14909	12.3668
H	15.7398	14.5987	1.3642
H	11.0474	16.5391	12.6178
H	8.35581	19.6811	15.3857
H	7.74517	9.08328	8.33432
H	14.0475	14.8596	-0.218794
H	14.3205	16.631	-0.147058
H	12.6733	15.9675	0.104757
C	8.3766	20.9681	6.0251
H	7.5477	21.1907	6.70089
H	8.00119	20.5772	5.07535
H	8.97453	21.8693	5.8499
C	5.42706	9.63687	3.56827
H	6.10858	9.28962	2.78877
H	5.18296	10.6939	3.41832
H	4.51035	9.03835	3.5585
C	13.796	4.37997	5.48969
H	13.6222	4.65438	4.4463
H	13.289	3.43615	5.72024
H	14.8666	4.28943	5.68776
S	9.5172	9.84746	10.6348
C	10.9745	11.0452	10.4536
F	10.9754	11.898	11.5189
F	12.1369	10.3235	10.4895
C	10.9592	11.9024	9.14717
F	10.0215	12.8838	9.27697
C	12.3368	12.5836	8.80439
C	12.2322	13.7749	7.78609
F	11.653	14.8456	8.3601
F	13.4648	14.1195	7.37818
F	11.5063	13.418	6.70527
F	12.9031	13.0716	9.93766
F	13.1658	11.6539	8.26032
F	10.6154	11.1138	8.09322
O	9.57561	9.52614	12.0678
O	8.35432	10.6436	10.2254
O	9.86114	8.73337	9.74456

## Sheet: (2)₃⊃G4
Cartesian coordinates for host-guest complex (2)₃⊃G4
Atom	X	Y	Z
N	12.7842	4.71985	13.3922
C	5.39793	16.5514	12.0961
C	12.5569	11.0457	1.19715
H	10.8906	4.69013	10.6263
C	11.3453	5.08141	11.5337
C	12.2118	4.27122	12.247
H	12.4717	3.26044	11.9424
C	12.5378	5.95642	13.8628
H	13.0284	6.23739	14.7907
C	11.6799	6.81955	13.1717
C	11.0683	6.36647	11.987
C	11.4363	8.11683	13.6765
C	11.2039	9.22785	14.113
C	10.8601	10.4953	14.6314
C	11.2965	10.8713	15.9095
N	10.9181	12.0525	16.4381
C	10.1465	12.9258	15.7561
H	9.89817	13.8552	16.2607
C	9.68883	12.6156	14.4698
C	10.0442	11.3771	13.907
H	9.65507	11.0903	12.9272
C	8.86449	13.5171	13.7636
C	8.13612	14.2361	13.1016
C	7.2711	15.0245	12.3069
C	6.27406	15.8244	12.9003
H	6.19826	15.8757	13.9856
C	5.51024	16.5113	10.7088
H	4.82857	17.0881	10.0848
C	6.51652	15.7295	10.1007
C	7.38847	14.9826	10.9078
C	6.65828	15.6766	8.69286
C	6.81792	15.599	7.48604
C	7.02879	15.4606	6.09249
C	6.14431	16.0446	5.15991
H	5.29571	16.6286	5.51545
C	6.3597	15.8707	3.79365
C	7.43957	15.1172	3.33468
H	7.59792	14.9761	2.2663
C	8.33286	14.5268	4.25397
C	8.1256	14.7103	5.63135
H	8.81311	14.2604	6.34551
C	9.42871	13.7517	3.80322
C	10.3744	13.0815	3.42507
C	11.4744	12.3189	2.96394
C	11.4686	11.783	1.65772
H	10.6023	11.947	1.01829
C	13.665	10.8358	2.01428
H	14.5193	10.2652	1.65281
C	13.6885	11.3701	3.32148
C	12.5878	12.1029	3.79533
C	14.8321	11.1648	4.12939
C	15.847	10.9562	4.77284
C	17.0328	10.5886	5.44239
C	17.8679	9.6415	4.83003
H	17.6472	9.21514	3.8557
N	18.9961	9.2248	5.43602
C	19.8655	8.24526	4.74876
C	19.3705	9.69405	6.64244
H	20.2949	9.30259	7.05669
C	18.5971	10.6607	7.29847
C	17.414	11.1087	6.69264
H	16.7971	11.8597	7.18205
C	19.0645	11.1484	8.54305
C	19.5743	11.5307	9.57997
N	21.521	11.3515	12.6778
C	22.2674	10.3409	13.4562
C	21.5141	12.637	13.1152
C	20.8651	13.6175	12.3885
H	20.8627	14.6465	12.7396
C	20.2143	13.2866	11.203
H	19.7285	14.0676	10.6126
C	20.2139	11.9474	10.7725
C	20.8898	10.9942	11.5451
H	20.9446	9.94642	11.2617
H	22.0553	12.8298	14.0384
H	4.6241	17.1635	12.5583
H	8.15796	14.3684	10.4437
H	10.4032	7.03981	11.4444
H	12.598	12.5091	4.80516
H	5.67215	16.3187	3.07644
H	12.5409	10.6269	0.191129
H	22.0806	9.35392	13.0279
H	21.9313	10.3756	14.497
H	23.3355	10.577	13.4
H	19.259	7.66926	4.04608
H	20.3136	7.5854	5.49683
H	20.6487	8.79058	4.21063
C	13.6835	3.81653	14.1401
H	13.0836	3.01829	14.5907
H	14.1915	4.38836	14.9194
H	14.4122	3.38853	13.4446
H	11.916	10.2309	16.5309
C	11.3219	12.3806	17.8244
H	12.2846	11.907	18.0326
H	10.5574	11.9962	18.5093
H	11.4014	13.466	17.9213
N	5.56053	12.417	15.4537
C	9.51264	9.0889	2.59437
C	19.2317	8.1554	13.175
H	7.49393	9.68065	15.3105
C	6.8952	10.5143	14.9488
C	6.33567	11.3841	15.8697
H	6.46784	11.2831	16.9443
C	5.31515	12.6271	14.1465
H	4.66889	13.4636	13.894
C	5.87724	11.7934	13.1738
C	6.67737	10.7111	13.5894
C	5.65805	12.0676	11.8065
C	5.52847	12.3157	10.6236
C	5.43791	12.5377	9.23226
C	4.37036	13.2696	8.70016
H	3.59206	13.7133	9.31501
N	4.26593	13.4419	7.36509
C	5.15952	12.914	6.50301
C	6.25552	12.1776	6.97624
C	6.40727	12.0128	8.3641
H	7.27066	11.4568	8.74288
C	7.17446	11.5929	6.08305
C	7.98632	10.9962	5.39687
C	8.92147	10.2659	4.62967
C	8.60183	9.85222	3.31945
H	7.63947	10.1256	2.88856
C	10.7453	8.74925	3.14636
H	11.4615	8.16234	2.57248
C	11.0864	9.17689	4.44856
C	10.163	9.92787	5.19462
C	12.3488	8.82839	4.98734
C	13.447	8.49791	5.40228
C	14.6966	8.01851	5.86503
C	15.4337	7.10775	5.07523
H	15.063	6.82982	4.08936
C	16.618	6.5578	5.56204
C	17.0979	6.9109	6.82195
H	18.0139	6.46729	7.21053
C	16.3984	7.85291	7.6069
C	15.1975	8.40042	7.12098
H	14.6429	9.11371	7.72759
C	16.9059	8.22856	8.87456
C	17.38	8.51821	9.96035
C	17.9122	8.8071	11.2403
C	18.7553	7.88262	11.8944
H	19.0148	6.94929	11.3964
C	18.9051	9.34846	13.8176
H	19.2764	9.55873	14.8199
C	18.0942	10.2994	13.163
C	17.5921	10.0127	11.8827
C	17.8328	11.5615	13.7515
C	17.6575	12.6827	14.1965
C	17.5258	14.0317	14.5926
C	18.577	14.6612	15.265
H	19.4753	14.1313	15.5695
N	18.5141	15.9719	15.5707
C	19.6753	16.6177	16.2202
C	17.4506	16.728	15.2359
H	17.4921	17.7802	15.5026
C	16.358	16.1565	14.5787
C	16.3927	14.7926	14.2662
H	15.5515	14.3287	13.7591
C	15.2591	16.9717	14.2181
C	14.3374	17.6938	13.8907
C	13.2898	18.561	13.4989
C	12.997	18.8156	12.146
H	13.5791	18.3353	11.3624
C	11.9728	19.6966	11.8201
H	11.7322	19.9184	10.7827
C	11.2518	20.3145	12.8282
N	11.5396	20.0571	14.1266
C	10.7838	20.7595	15.1847
C	12.525	19.2063	14.4753
H	12.6943	19.0634	15.539
H	19.8632	7.42548	13.681
H	17.1661	5.83663	4.95583
H	16.9624	10.7357	11.3717
H	10.4504	21.0243	12.6415
H	10.3943	10.2439	6.21099
H	9.26207	8.75942	1.5864
H	7.13025	10.0648	12.8389
H	9.75454	20.9038	14.845
H	11.2566	21.7314	15.3672
H	10.803	20.1558	16.0953
H	20.2182	15.8663	16.7991
H	19.3142	17.4117	16.8793
H	20.3211	17.0392	15.4409
C	4.99619	13.3403	16.462
H	4.21648	13.9436	15.9914
H	5.79868	13.9832	16.8417
H	4.57226	12.751	17.2803
H	4.98576	13.0933	5.44565
C	3.16965	14.2874	6.84378
H	2.2539	14.0629	7.39753
H	3.03291	14.0762	5.7808
H	3.44245	15.3394	6.98985
N	4.33784	9.35755	7.19903
C	15.9332	6.45531	13.0595
C	8.37024	18.429	13.7286
H	4.72176	9.21	10.526
C	4.98008	9.11024	9.47453
C	4.04729	9.47744	8.51773
H	3.06037	9.86176	8.76284
C	5.52138	8.86302	6.78023
H	5.66316	8.77648	5.70648
C	6.49594	8.47447	7.70217
C	6.21755	8.6179	9.07785
C	7.72857	7.93842	7.27136
C	8.80618	7.44385	7.00254
C	10.1064	6.89883	6.90506
C	10.5267	6.15742	5.79681
H	9.89818	5.97858	4.9291
N	11.759	5.60578	5.78177
C	12.6219	5.74193	6.81054
H	13.5814	5.2414	6.71447
C	12.2697	6.4989	7.93426
C	10.9964	7.08863	7.97259
H	10.6807	7.68718	8.83306
C	13.1589	6.67878	9.01634
C	13.8197	6.88521	10.0195
C	14.4996	7.14722	11.2323
C	15.3632	6.19676	11.8142
H	15.5689	5.26361	11.2912
C	15.68	7.65284	13.7266
H	16.128	7.84769	14.6998
C	14.8565	8.63159	13.1316
C	14.2584	8.36359	11.8906
C	14.6216	9.8788	13.7574
C	14.4175	10.9674	14.267
C	14.1515	12.2139	14.8817
C	14.7426	12.5492	16.1197
H	15.4252	11.8468	16.5958
C	14.4473	13.7698	16.7237
C	13.5593	14.6637	16.1279
H	13.3182	15.6086	16.613
C	12.9593	14.3435	14.8903
C	13.2715	13.123	14.2681
H	12.8117	12.866	13.3164
C	12.017	15.2254	14.3037
C	11.1675	15.969	13.8413
C	10.1743	16.8458	13.3386
C	9.33411	17.5553	14.2251
H	9.4445	17.409	15.2992
C	8.21922	18.6172	12.3553
H	7.46862	19.3052	11.9693
C	9.04175	17.9079	11.4581
C	10.0147	17.0238	11.9567
C	8.91616	18.0728	10.0591
C	8.8386	18.1799	8.84792
C	8.7898	18.2375	7.43954
C	7.75447	18.9216	6.7853
H	6.96582	19.4419	7.32119
N	7.70397	18.9608	5.43983
C	8.62551	18.3446	4.6675
H	8.50532	18.4362	3.59189
C	9.68272	17.6459	5.25834
C	9.76334	17.5966	6.65912
H	10.5791	17.059	7.13776
C	10.6505	16.9952	4.46041
C	11.5036	16.4041	3.82618
C	14.6883	14.6778	2.97289
H	15.6473	14.4018	3.40543
C	14.4165	14.3299	1.66012
N	13.2304	14.6639	1.09632
C	12.9855	14.3263	-0.321892
C	12.2879	15.3359	1.78643
H	11.3664	15.5677	1.25925
C	12.5096	15.7116	3.11463
C	13.7379	15.3694	3.71422
H	13.9332	15.6468	4.74873
H	14.9073	14.0245	17.6783
H	16.5907	5.71532	13.5146
H	13.5935	9.10145	11.4465
H	15.1189	13.7958	1.02601
H	10.6513	16.4813	11.2595
H	7.72214	18.9667	14.4204
H	6.96797	8.32958	9.81128
H	13.4825	13.3795	-0.549379
H	13.397	15.1261	-0.948342
H	11.9087	14.2385	-0.485381
C	6.6101	19.696	4.76813
H	5.92558	20.0806	5.52676
H	6.08599	19.0088	4.09551
H	7.04452	20.5216	4.19499
C	3.32066	9.72835	6.19162
H	2.74774	8.83464	5.92
H	3.82405	10.1273	5.30649
H	2.64998	10.4761	6.62339
C	12.2016	4.88434	4.56971
H	12.6459	5.60835	3.87558
H	11.3357	4.40566	4.10554
H	12.9413	4.13262	4.85536
S	18.116	16.3512	11.2592
O	18.7991	15.9006	12.491
O	17.6673	17.7537	11.304
O	18.8793	16.0047	10.0349
C	16.7005	13.9742	11.3034
C	16.6225	15.3601	11.1376
C	15.3924	15.9549	10.8508
H	15.3499	17.0347	10.7146
C	14.25	15.1674	10.7121
H	17.6487	13.5104	11.5687
C	15.5578	13.1963	11.1788
H	15.6076	12.1255	11.3703
C	14.3155	13.7721	10.8596
C	13.1338	12.9118	10.6686
C	13.2755	11.6164	10.1366
H	14.2624	11.2686	9.82882
C	11.8451	13.3467	11.0225
H	11.7142	14.3301	11.4754
C	10.7409	12.5151	10.8616
H	9.74922	12.8472	11.1655
C	10.9058	11.2276	10.3457
C	12.1758	10.7797	9.97684
H	12.2937	9.77518	9.56955
H	13.3049	15.639	10.44
S	9.48174	10.1661	10.1257
O	9.02506	10.4079	8.74097
O	8.50714	10.6092	11.1479
O	9.97763	8.78931	10.3435
